# Supplementary material for: The disordered C terminus of ALKBH5 promotes phase separation and paraspeckles assembly
Source: J Biol Chem. 2023 Jul 18;299(8):105071. doi: 10.1016/j.jbc.2023.105071 (PMC10457456; doi:10.1016/j.jbc.2023.105071)
Supplement: Supporting Table S1 [file mmc1.xlsx]

## Sheet: Sheet1
	shRNA Oligonucleotides
NEAT1	AGTTTGCTGGTCTGACTTCA
ALKBH5	AAGTCGGGACTGCATAATTAA
YTHDF2	GATGGATTAAACGATGATGAT
	Primers used for RT-qPCR
RPO	forward: 5’-TTCATTGTGGGAGCAGAC-3’
	reverse: 5’-CAGCAGTTTCTCCAGAGC-3’
NEAT1-2	forward: 5’-GATCTTTTCCACCCCAAGAGTACATAA-3’
	reverse: 5’-CTCACACAAACACAGATTCCACAAC-3’
ALKBH5	forward: 5’-ATCCTCAGGAAGACAAGATTAG-3’
	reverse: 5’-TTCTCTTCCTTGTCCATCTC-3’
FTO	forward: 5’-CTTCACCAAGGAGACTGCTATTTC-3’
	reverse: 5’-CAAGGTTCCTGTTGAGCACTCTG-3’
METTL3	forward: 5’-TTTTCCGGTTAGCCTTCGGG-3’
	reverse: 5’-GATAGAGCTCCACGTGTCCG-3’
YTHDF2	forward: 5’-GGAGCAGAGACCAAAAGGTCA-3’
	reverse: 5’-GCATTATTGGGCCTTGCCTG-3’
VEGFA	forward: 5’-CTTGCCTTGCTGCTCTACCT-3’
	reverse: 5’-GATTCTGCCCTCCTCCTTCT-3’
LDHA	forward: 5’-GGGCTTGAGCTTTGTGGCAG-3’
	reverse: 5’-AAGGAATCTTAGCGTGGAAAAGGAA-3’
	Primers used for m6ARIP-qPCR
m6A-NEAT1	forward: 5’-ACAACATTGACCAACGCT-3’
	reverse: 5’-GTGGAGTGAGCTCACAAG-3’
Antibodies	Source	Identifier	Application	Concentration used
ALKBH5	Proteintech	Cat#16837–1-AP	IF,IB	1:200, 1:1000
SFPQ	Abclonal	Cat#A3494	IF,IB	1:200, 1:1000
NONO	Abclonal	Cat#A3800	IB	1:1000
PSPC1	Proteintech	Cat#116714-1-AP	IB	1:1000
GFP	Proteintech	Cat#50430-2-AP	IB	1:1000
HIF1A	GeneTex	Cat#GTX127309	IB	1:1000
METTL3	Abclonal	Cat#A19079	IB	1:1000
FTO	Abclonal	Cat#A3861	IB	1:1000
b-Tubulin	Abclonal	Cat#AC021	IB	1:1000
